# Supplementary material for: Electrochemical α-C(sp3)–H/N–H Cross-Coupling of Isochromans and Azoles
Source: Molecules. 2024 Dec 24;30(1):4. doi: 10.3390/molecules30010004 (PMC11720983; doi:10.3390/molecules30010004)
Supplement: Supplementary file 1 [file molecules-30-00004-s001.zip]

Archive with 1 entries (1 files):
- molecules-3347859-supplementary.pdf
